# Supplementary material for: Down-regulated NEDD4L facilitates tumor progression through activating Notch signaling in lung adenocarcinoma
Source: PeerJ. 2022 May 24;10:e13402. doi: 10.7717/peerj.13402 (PMC9138047; doi:10.7717/peerj.13402)
Supplement: Supplemental Information 5 [file peerj-10-13402-s005.zip]

Archive with 15 entries (11 files):
- WB raw data/
- WB raw data/fig3/
- WB raw data/fig3/fig 3D 8-9.tif
- WB raw data/fig3/fig3 C 6-7.tif
- WB raw data/fig3/fig3A 1-5.tif
- WB raw data/fig3/fig3f 10 lane6-7.png
- WB raw data/fig3/fig3f lane1-2 11.Tif
- WB raw data/fig3/fig3G 12-13.tif
- WB raw data/fig4/
- WB raw data/fig4/fig4 b+d 1-7.tif
- WB raw data/Supporting figuresS1/
- WB raw data/Supporting figuresS1/Supporting figS1-1.Tif
- WB raw data/Supporting figuresS1/Supporting figS1-2.Tif
- WB raw data/Supporting figuresS1/Supporting figS1-3.Tif
- WB raw data/Supporting figuresS1/Supporting figS1-4.Tif
